# Supplementary material for: Exploration of ecological restoration of saline-alkali land based on NbS——Study on the salt resistance and desalination performance of three cash crops
Source: PLoS One. 2022 Oct 10;17(10):e0275828. doi: 10.1371/journal.pone.0275828 (PMC9550059; doi:10.1371/journal.pone.0275828)
Supplement: S1 Data — Mean and standard error (n = 3~5) are shown. (ZIP) [file pone.0275828.s001.zip]

Archive with 6 entries (5 files):
- zip1-Data-S1/Chlorophyll.xls
- zip1-Data-S1/Malondialdehyde.xls
- zip1-Data-S1/Proline.xls
- zip1-Data-S1/Soil.xls
- zip1-Data-S1/Soluble protein.xls
- zip1-Data-S1/
