# Supplementary material for: Exploration of ecological restoration of saline-alkali land based on NbS——Study on the salt resistance and desalination performance of three cash crops
Source: PLoS One. 2022 Oct 10;17(10):e0275828. doi: 10.1371/journal.pone.0275828 (PMC9550059; doi:10.1371/journal.pone.0275828)
Supplement: S1 Data — Mean and standard error (n = 3~5) are shown. (ZIP) [file pone.0275828.s001.zip › zip1-Data-S1/Chlorophyll.xls]

## Sheet: Sheet1
Chlorophyll (SPAD)
Solanum melongena
	Day	Mean	SE		Day	Mean	SE
Control	0	38.833	1.64418	Treated	0	41.624	2.36891
	2	39.8	3.70405		2	40.1	0.3
	4	38.65	1.21518		4	38.15	1.11206
	6	39.275	1.5327		6	36.525	0.89582
	8	39.95	6.1544		8	34.3	0.82057
	10	40.675	2.17466		10	32.25	0.75498
Momordica charantia
	Day	Mean	SE		Day	Mean	SE
Control	0	39.45	0.858	Treated	0	43.225	1.367
	2	38.65	1.36991		2	42.275	1.70758
	4	38.7	2.47521		4	41.4	4.13521
	6	39.075	1.16726		6	40.5	3.70855
	8	39.4	1.88503		8	38.575	1.99729
	10	39.65	0.99499		10	36.825	0.94648
Capsicum annuum
	Day	Mean	SE		Day	Mean	SE
Control	0	51.1	0.947	Treated	0	51.325	1.31
	2	50.5	3.98832		2	51.1	2.63186
	4	51	1.64317		4	50.8	2.88791
	6	50.925	1.07199		6	50.55	1.27671
	8	51.75	1.83757		8	50.15	2.76948
	10	51.95	2.37978		10	48.65	1.59269
