# Supplementary material for: Exploration of ecological restoration of saline-alkali land based on NbS——Study on the salt resistance and desalination performance of three cash crops
Source: PLoS One. 2022 Oct 10;17(10):e0275828. doi: 10.1371/journal.pone.0275828 (PMC9550059; doi:10.1371/journal.pone.0275828)
Supplement: S1 Data — Mean and standard error (n = 3~5) are shown. (ZIP) [file pone.0275828.s001.zip › zip1-Data-S1/Malondialdehyde.xls]

## Sheet: Sheet1
Malondialdehyde (μmol/g, FW)
Solanum melongena
	Day	Mean	SE		Day	Mean	SE
Control	0	5.8	0.12408	Treated	0	5.7	0.11403
	2	6.13	0.247		2	6.522	0.39
	4	6.4	0.196		4	7.9	1.725
	6	6.6	0.127		6	9.6	0.223
	8	6.7	0.12		8	12.4	0.217
	10	7.2	0.921		10	8.3	1.749
Momordica charantia
	Day	Mean	SE		Day	Mean	SE
Control	0	5.187	0.04456	Treated	0	5.008	0.207
	2	5.319	0.431		2	6.367	0.142
	4	5.831	0.242		4	7.399	0.186
	6	6.175	0.286		6	9.004	0.253
	8	6.43	0.371		8	10.027	0.506
	10	6.721	0.257		10	10.928	0.068
Capsicum annuum
	Day	Mean	SE		Day	Mean	SE
Control	0	5.309	0.134	Treated	0	5.497	0.501
	2	5.71	0.438		2	5.903	0.118
	4	5.463	0.235		4	6.69	0.046
	6	5.444	0.847		6	8.331	0.29
	8	5.834	0.744		8	9.038	0.062
	10	5.71	0.438		10	9.532	0.22
