# Supplementary material for: Exploration of ecological restoration of saline-alkali land based on NbS——Study on the salt resistance and desalination performance of three cash crops
Source: PLoS One. 2022 Oct 10;17(10):e0275828. doi: 10.1371/journal.pone.0275828 (PMC9550059; doi:10.1371/journal.pone.0275828)
Supplement: S1 Data — Mean and standard error (n = 3~5) are shown. (ZIP) [file pone.0275828.s001.zip › zip1-Data-S1/Proline.xls]

## Sheet: Sheet1
Proline (μg/g, FW)
Solanum melongena
	Day	Mean	SE		Day	Mean	SE
Control	0	41.32	1.57583	Treated	0	42.4225	1.99565
	2	42.708	0.64946		2	46.641	2.37994
	4	52.912	2.20584		4	58.33	1.78706
	6	50.478	3.54371		6	137.84	5.07243
	8	51.105	1.32191		8	176.637	3.33652
	10	57.1287	0.88506		10	192.049	4.18024
Momordica charantia
	Day	Mean	SE		Day	Mean	SE
Control	0	26.765	2.10885	Treated	0	26.6388	1.49232
	2	29.209	2.52729		2	31.866	1.11818
	4	28.146	2.51534		4	41.22	1.97525
	6	31.548	2.80956		6	84.8	3.90254
	8	31.654	1.91327		8	54.613	2.78532
	10	32.504	1.60498		10	38.776	1.45223
Capsicum annuum
	Day	Mean	SE		Day	Mean	SE
Control	0	46.5048	2.63005	Treated	0	46.6675	1.50606
	2	48.129	0.54889		2	50.574	0.94275
	4	51.531	4.02604		4	96.28	9.00166
	6	49.795	2.25981		6	118.176	2.55986
	8	48.661	2.211		8	130.4	2.64381
	10	49.086	0.94275		10	80.761	1.256
