# Supplementary material for: Exploration of ecological restoration of saline-alkali land based on NbS——Study on the salt resistance and desalination performance of three cash crops
Source: PLoS One. 2022 Oct 10;17(10):e0275828. doi: 10.1371/journal.pone.0275828 (PMC9550059; doi:10.1371/journal.pone.0275828)
Supplement: S1 Data — Mean and standard error (n = 3~5) are shown. (ZIP) [file pone.0275828.s001.zip › zip1-Data-S1/Soil.xls]

## Sheet: Sheet1
Electrical Conductivity（μS/cm）
			Mean	SE
Before the treatment			311.333	9.07377
After the treatment	Solanum melongena	Control	303	6.08276
		Treated	855	21.0713
	Momordica charantia	Control	300	12.1244
		Treated	906.333	17.2143
	Capsicum annuum	Control	306.333	7.0946
		Treated	800.333	11.3725
pH
			Mean	SE
Before the treatment			7.13333	0.057735
After the treatment	Solanum melongena	Control	7.1	0.173205
		Treated	7.06667	0.057735
	Momordica charantia	Control	7.33333	0.11547
		Treated	7.13333	0.057735
	Capsicum annuum	Control	7.1	0.1
		Treated	7.1	0.173205
Salt Content（g/kg）
			Mean	SE
Before the treatment			0.965	0.0450444
After the treatment	Solanum melongena	Control	0.852667	0.0083865
		Treated	3.97	0.0888819
	Momordica charantia	Control	0.860333	0.0170392
		Treated	3.55333	0.109697
	Capsicum annuum	Control	0.756667	0.0321455
		Treated	3.34333	0.136137
