# Supplementary material for: Exploration of ecological restoration of saline-alkali land based on NbS——Study on the salt resistance and desalination performance of three cash crops
Source: PLoS One. 2022 Oct 10;17(10):e0275828. doi: 10.1371/journal.pone.0275828 (PMC9550059; doi:10.1371/journal.pone.0275828)
Supplement: S1 Data — Mean and standard error (n = 3~5) are shown. (ZIP) [file pone.0275828.s001.zip › zip1-Data-S1/Soluble protein.xls]

## Sheet: Sheet1
Soluble protein (mg/g, FW)
Solanum melongena
	Day	Mean	SE		Day	Mean	SE
Control	0	20.77	1.17473	Treated	0	21.22	0.66948
	2	20.909	1.52638		2	24.153	0.59749
	4	22.964	1.1401		4	34.213	1.0939
	6	21.873	0.97596		6	45.378	1.38572
	8	22.859	0.88563		8	40.653	0.54238
	10	23.302	1.14576		10	36.578	1.40406
Momordica charantia
	Day	Mean	SE		Day	Mean	SE
Control	0	37.22	0.85588	Treated	0	37.3225	1.39213
	2	38.544	0.72714		2	40.159	2.14443
	4	39.138	2.28031		4	42.322	1.27721
	6	40.085	2.03861		6	44.884	1.13586
	8	39.633	1.33138		8	46.233	1.32612
	10	39.912	1.35273		10	43.803	1.4929
Capsicum annuum
	Day	Mean	SE		Day	Mean	SE
Control	0	36.3573	1.33655	Treated	0	35.68	1.38574
	2	37.002	1.03641		2	36.974	2.28134
	4	37.269	1.43559		4	43.103	1.45402
	6	36.11	2.41589		6	47.329	1.60586
	8	36.645	2.4241		8	50.76	2.278
	10	37.223	0.98993		10	54.224	1.87225
