# Supplementary material for: Exploration of ecological restoration of saline-alkali land based on NbS——Study on the salt resistance and desalination performance of three cash crops
Source: PLoS One. 2022 Oct 10;17(10):e0275828. doi: 10.1371/journal.pone.0275828 (PMC9550059; doi:10.1371/journal.pone.0275828)
Supplement: S2 Data — (ZIP) [file pone.0275828.s002.zip]

Archive with 5 entries (4 files):
- zip2-Figures/Chlorophyll.opj
- zip2-Figures/Malondialdehyde.opj
- zip2-Figures/Proline.opj
- zip2-Figures/Soluble protein.opj
- zip2-Figures/
